# Supplementary material for: The emerging tick-borne pathogen Neoehrlichia mikurensis: first French case series and vector epidemiology
Source: Emerg Microbes Infect. 2021 Sep 2;10(1):1731–8. doi: 10.1080/22221751.2021.1973347 (PMC8425734; doi:10.1080/22221751.2021.1973347)
Supplement: Additional_File_2_Table_1.xlsx [file TEMI_A_1973347_SM5815.xlsx]

## Sheet: Add file table 1
		Site/Year	2013			2015			2017			2018			2019			2020			Total
			Tested	Positive % (n)	CI 95%	Tested	Positive % (n)	CI 95%	Tested	Positive % (n)	CI 95%	Tested	Positive % (n)	CI 95%	Tested	Positive % (n)	CI 95%	Tested	Positive % (n)	CI 95%	Tested	Positive % (n)	CI 95%
		Site A	69	0 (0)	—	354	1.69 (6)	[0.62; 3.65]	235	1.44 (3)	[0.29; 4.10]	315	9.21 (29)	[6.25; 12.9]	325	8 (26)	[5.29;11.5]	251	5.98 (15)	[3.38; 9.67]	1549	5.10 (79)	[4.06; 6.32]
		Site B	415	3.13 (13)	[1.68; 5.30]	512	4.69 (24)	[3.03; 6.89]	262	1.96 (5)	[0.64; 0.45]	364	2.20 (8)	[0.95; 4.28]	450	3.78 (17)	[2.21;5.98]	307	1.95 (6)	[0.72; 4.20]	2310	3.16 (73)	[2.49; 3.95]
		Site C	381	0 (0)	—	370	0.54 (2)	[0.07; 1.94]	194	1.05 (2)	[0.13; 3.75]	322	0.62 (2)	[0.07; 2.22]	318	1.26 (4)	[0.34;3.19]	416	1.68 (7)	[0.68; 3.44]	2001	0.85 (17)	[0.50; 1.36]
		Site D	262	3.05 (8)	[1.33; 5.93]	510	5.10 (26)	[3.36; 7.38]	249	6.77 (16)	[3.92; 10.78]	321	18.69 (60)	[14.5; 23.4]	357	23.5 (84)	[19.2;28.3]	232	25 (58)	[19.6; 31.1]	1931	13.10 (253)	[11.6; 14.7]
		Total (Alsace)	1127	1.87 (21)	[1.16; 2.83]	1746	3.32 (58)	[2.53; 4.27]	940	2.24 (26)	[1.91; 4.24]	1322	7.49 (99)	[6.13; 9.04]	1450	9.03 (131)	[7.61;10.6]	1206	7.13 (86)	[5.74; 8.73]	7791	5.42 (422)	[4.92; 5.94]
		Site E	NT	NT	NT	98	0 (0)	—	373	0 (0)	—	488	0 (0)	—	439	0 (0)	—	196	0 (0)	—	1594	0 (0)	—
		Site F	NT	NT	NT	156	0 (0)	—	385	0 (0)	—	392	0 (0)	—	341	0 (0)	—	226	0.44 (1)	[0.01; 2.44]	1500	0.07 (1)	[0.002; 0.37]
		Total (Brittany)	NT	NT	NT	254	0 (0)	—	758	0 (0)	—	880	0 (0)	—	780	0 (0)	—	422	0.24 (1)	[0.006; 1.31]	3094	0.03 (1)	[0.0008;0.18]
